# Supplementary material for: The stabilizing potential of the supraspinatus is inhibited in tear-associated scapula shapes but can be modulated by kinematic adjustments
Source: Front Bioeng Biotechnol. 2025 Mar 31;13:1505015. doi: 10.3389/fbioe.2025.1505015 (PMC11994605; doi:10.3389/fbioe.2025.1505015)
Supplement: Supplementary file 2 [file DataSheet2.zip]

Archive with 34 entries (29 files):
- Data/
- Data/Fibre_Data.mat
- Data/PLSDA_Data.mat
- Subfunctions/
- Subfunctions/arrow3D_pub/
- Subfunctions/arrow3D_pub/arrow3D.m
- Subfunctions/arrow3D_pub/ColorSpec_LongName_to_RGBvalue.m
- Subfunctions/arrow3D_pub/ColorSpec_ShortName_to_RGBvalue.m
- Subfunctions/arrow3D_pub/demoArrow3D.m
- Subfunctions/arrow3D_pub/html/
- Subfunctions/arrow3D_pub/html/demoArrow3D.html
- Subfunctions/arrow3D_pub/html/demoArrow3D.png
- Subfunctions/arrow3D_pub/html/demoArrow3D_01.png
- Subfunctions/arrow3D_pub/html/demoArrow3D_02.png
- Subfunctions/arrow3D_pub/html/demoArrow3D_03.png
- Subfunctions/arrow3D_pub/html/demoArrow3D_04.png
- Subfunctions/arrow3D_pub/rotatePoints.m
- Subfunctions/cbrewer/
- Subfunctions/cbrewer/._cbrewer.m
- Subfunctions/cbrewer/._interpolate_cbrewer.m
- Subfunctions/cbrewer/._plot_brewer_cmap.m
- Subfunctions/cbrewer/cbrewer.m
- Subfunctions/cbrewer/cbrewer_preview.jpg
- Subfunctions/cbrewer/change_jet.m
- Subfunctions/cbrewer/colorbrewer.mat
- Subfunctions/cbrewer/interpolate_cbrewer.m
- Subfunctions/cbrewer/license.txt
- Subfunctions/cbrewer/plot_brewer_cmap.m
- Subfunctions/NPR.m
- Subfunctions/PrettyMaxMinPlots.m
- Subfunctions/scatter_projections_z.m
- recreatePlots.m
- scapula_control.stl
- scapula_tear.stl
