# Supplementary material for: The stabilizing potential of the supraspinatus is inhibited in tear-associated scapula shapes but can be modulated by kinematic adjustments
Source: Front Bioeng Biotechnol. 2025 Mar 31;13:1505015. doi: 10.3389/fbioe.2025.1505015 (PMC11994605; doi:10.3389/fbioe.2025.1505015)
Supplement: Supplementary file 2 [file DataSheet2.zip › Subfunctions/NPR.m]

function map = NPR(n)
%FUNCTION map=NPR(n) 
%Generates colormap of length 'n' matching colours in NPR article:
%https://www.npr.org/2016/04/18/474256366/why-americas-schools-have-a-money-problem

y = [6,99,102;
    93,195,173;
    230,225,189;
    235,160,80;
    218,62,0]/255;

map = interp1(1:5, y, linspace(1,5,n), 'linear');
