# Supplementary material for: The stabilizing potential of the supraspinatus is inhibited in tear-associated scapula shapes but can be modulated by kinematic adjustments
Source: Front Bioeng Biotechnol. 2025 Mar 31;13:1505015. doi: 10.3389/fbioe.2025.1505015 (PMC11994605; doi:10.3389/fbioe.2025.1505015)
Supplement: Supplementary file 2 [file DataSheet2.zip › Subfunctions/PrettyMaxMinPlots.m]

function varargout = PrettyMaxMinPlots(xdata,ydata,c,alpha,lwid,ltype)
% Plots the mean with a specified number of standard deviations shaded
% behind it.
%
% ----------HISTORY------------------
% Nov 2022 - edited to add a handle to the axes to plot
% Feb 21/2018 - edited to handle nan values being entered
% h is the handle to 1- the filled area, 2- the mean plot
% 2016 - Written by L Welte - edited to make max/min by Erin 
% -------------------------------------------
if nargin <6
ltype = '-';
end
 hax = gca;

meandata = mean(ydata); 
uplim = max(ydata);
lowlim = min(ydata);

%find the initial nan values
%up_nan = ~isnan(uplim);
%low_1_nan = ~isnan(lowlim);

%t
lowlim_flipped = flipud(lowlim);
lowlim_flipped = fliplr(lowlim_flipped);

%low_nan = ~isnan(lowlim);

h(1) = fill(hax,[xdata,fliplr(flipud(xdata))],[uplim, lowlim_flipped],c); %draw a rectangle defined by these borders
hold on
h(2) = plot(hax,xdata,meandata,'LineWidth',lwid,'lineStyle',ltype);
h(3) = plot(hax,xdata,uplim,'LineWidth',lwid/1.7,'lineStyle',ltype);
h(4) = plot(hax,xdata,lowlim,'LineWidth',lwid/1.7,'lineStyle',ltype);

set(h(1),'FaceAlpha',alpha,'LineStyle','none')
set(get(get(h(1),'Annotation'),'LegendInformation'),'IconDisplayStyle','off');
set(h(2),'Color',c)
set(h(3),'Color',[c ,0.2]) %appended input is alpha
set(h(4),'Color',[c ,0.2])

if nargout ==1
    varargout = {h};
end
