# Supplementary material for: The stabilizing potential of the supraspinatus is inhibited in tear-associated scapula shapes but can be modulated by kinematic adjustments
Source: Front Bioeng Biotechnol. 2025 Mar 31;13:1505015. doi: 10.3389/fbioe.2025.1505015 (PMC11994605; doi:10.3389/fbioe.2025.1505015)
Supplement: Supplementary file 2 [file DataSheet2.zip › Subfunctions/scatter_projections_z.m]

function scatter_projections_z(x,y,z,rad,col,alpha)
%Function to plot 2D projections of 3D data
%Erin Lee
%Dec, 2023
%Inputs:
% -x: nx1 of x coordinates
% -y: nx1 of y coordinates
% -z: 1x1 of z-location to plot all projections
% -rad: radius of circle to project
% -col: nx3 of colours of each point

hold on;

for i = 1:length(x)

    %plot circle
    x_loc= x(i);
    y_loc=y(i);
    th = (0:pi/50:2*pi)';
    xunit = rad * cos(th) + x_loc;
    yunit = rad * sin(th) + y_loc;
    patch(xunit,yunit,repmat(z,[length(xunit),1]),col(i,:),'facealpha',alpha,'edgecolor','none');

end

% function plot_circle(cent,r)
%     hold on
%     x= cent(1);
%     y=cent(2);
%     th = (0:pi/50:2*pi)';
%     xunit = r * cos(th) + x;
%     yunit = r * sin(th) + y;
%     patch(xunit,yunit,ones(length(xunit),1)*0.5,[255,105,180]/255,'facealpha',0.4,'edgecolor','none');
% end
