# Supplementary material for: The stabilizing potential of the supraspinatus is inhibited in tear-associated scapula shapes but can be modulated by kinematic adjustments
Source: Front Bioeng Biotechnol. 2025 Mar 31;13:1505015. doi: 10.3389/fbioe.2025.1505015 (PMC11994605; doi:10.3389/fbioe.2025.1505015)
Supplement: Supplementary file 2 [file DataSheet2.zip › recreatePlots.m]

%% Script to recreate plots in Lee et al. (2024)
% Erin CS Lee, Nathan M Young, Ellen Y Li, Rebekah L Lawrence, Michael J
% Rainbow

% "The stabilizing potential of the supraspinatus is inhibited in
% tear-associated scapula shapes but can be modulated by kinematic
% adjustments"

% Submitted to Frontiers in Bioengineering and Biotechnology, 2024

%% Add subfunctions to path and load data
clear all; close all; clc;

addpath(genpath('Subfunctions'))
load(fullfile('Data','Fibre_Data.mat'));
load(fullfile('Data','PLSDA_Data.mat'));

%% Figure 3 - PLSDA Results

colour_map = NPR(101);

%(PLOT A): Individual LV scores
pos_result = 'Sym';

%Plot 3D scatter plot
LVs = PLSDA.Xscores;
figure;
hold on;
grid on;
box on;
axis equal;
xlabel('Mode 1','fontsize',10,'FontName','arial')
ylabel('Mode 2','fontsize',10,'FontName','arial')
zlabel('Mode 3','fontsize',10,'FontName','arial')
colours_qual = zeros(size(LVs,1),3);
colours_qual(find(strcmp(PLSDA.labels,pos_result)),:) = repmat(colour_map(end,:),length(find(strcmp(PLSDA.labels,pos_result))),1);
colours_qual(find(strcmp(PLSDA.labels,pos_result)==0),:) = repmat(colour_map(1,:),length(find(strcmp(PLSDA.labels,pos_result)==0)),1);
h(1) = scatter3(LVs(find(strcmp(PLSDA.labels,pos_result)),1),LVs(find(strcmp(PLSDA.labels,pos_result)),2),LVs(find(strcmp(PLSDA.labels,pos_result)),3),15,colour_map(end,:),'filled');
h(2) = scatter3(LVs(find(strcmp(PLSDA.labels,pos_result)==0),1),LVs(find(strcmp(PLSDA.labels,pos_result)==0),2),LVs(find(strcmp(PLSDA.labels,pos_result)==0),3),15,colour_map(1,:),'filled');
colormap(colour_map)

%With 2D projections
xlim([min(LVs(:,1))-0.02,max(LVs(:,1))+0.02]);
ylim([min(LVs(:,2))-0.02,max(LVs(:,2))+0.02]);
zlim([min(LVs(:,3))-0.02,max(LVs(:,3))+0.02]);
height=zlim;
scatter_projections_z(LVs(:,1),LVs(:,2),height(1),0.008,colours_qual,0.3)
set(gcf,'color',[1 1 1])
set(gca,'fontsize',10,'fontname','arial') %divide by 1.25 because of inkscape
set(gca, 'Projection','perspective')
L.AutoUpdate = 'off';
%Plot arrow along discriminant vector
y=0;
xs_neg = (1/norm(PLSDA.YL)^2)*(y - mean(PLSDA.GrpTF))*PLSDA.YL;
y=1;
xs_pos = (1/norm(PLSDA.YL)^2)*(y - mean(PLSDA.GrpTF))*PLSDA.YL;

arrow3D(xs_neg(1:3),xs_pos(1:3)-xs_neg(1:3),'interp',0.9,0.03,1.2)
view(40,15)
set(gcf,'units','inches','Position',[0 0 4 3])

%(PLOT B): metrics changing with nLVs
x_wid = 4; y_wid = 3;
fig = figure('Units','inches','Position',[ 0 0 x_wid y_wid]);
lw = 1.5;
hold on;
h(1) = plot(PLSDA.B_accuracy_LVs,'--^','linewidth',lw,'color',[0.1 0.1 0.1],'markerfacecolor',[0.1 0.1 0.1], 'markersize',2,'DisplayName','Balanced Accuracy');
h(2) = plot(PLSDA.F1score_LVs,'-square','linewidth',lw,'color',[0.25 0.25 0.25],'markerfacecolor',[0.25 0.25 0.25], 'markersize',2,'DisplayName','F1 Score');
h(3) = plot(PLSDA.Gmean_LVs,'-.o','linewidth',lw,'color',[0.4 0.4 0.4],'markerfacecolor',[0.4 0.4 0.4], 'markersize',2,'DisplayName','G-mean');
ylabel('Performance Metric Score','fontsize',10,'FontName','arial')
xlabel('Modes Retained','fontsize',10,'FontName','arial')
scatter(PLSDA.nLV,PLSDA.B_accuracy_LVs(PLSDA.nLV),120,'markerfacecolor',colour_map(15,:), 'markerfacealpha',0.3,'markeredgecolor',colour_map(15,:),'HandleVisibility','off')
h(4) = xline(PLSDA.nLV,'--','color',colour_map(15,:),'LineWidth',1.5,'DisplayName','Optimum');
legend(h,{'Balanced Accuracy','F1 Score', 'G-mean','Optimum'},'location','southeast')
set(gcf,'color',[1 1 1])
set(gca,'fontsize',10,'fontname','arial')

%(PLOT C): Metrics of true model compared to models generated from random
%labels (This was generated in R for the paper. Plotted as swarmchart here.)
figure;
set(gcf,'color',[1 1 1])
h = [];
hold on;
h(1) = swarmchart(PLSDA.B_accuracy_rand,repmat(3,size(PLSDA.B_accuracy_rand)),25,[0.5 0.5 0.5],'filled','MarkerFaceAlpha',0.5,'MarkerEdgeAlpha',0.5,YJitter="density",YJitterWidth = 0.3);
swarmchart(PLSDA.F1score_rand,repmat(2,size(PLSDA.B_accuracy_rand)),25,[0.5 0.5 0.5],'filled','MarkerFaceAlpha',0.5,'MarkerEdgeAlpha',0.5,YJitter="density",YJitterWidth = 0.3);
swarmchart(PLSDA.Gmean_rand,repmat(1,size(PLSDA.B_accuracy_rand)),25,[0.5 0.5 0.5],'filled','MarkerFaceAlpha',0.5,'MarkerEdgeAlpha',0.5,YJitter="density",YJitterWidth = 0.3);
h(2) = plot(PLSDA.B_accuracy,3,'x','markersize',25,'linewidth',2,'color',colour_map(15,:));
plot(PLSDA.F1score,2,'x','markersize',25,'linewidth',2,'color',colour_map(15,:))
plot(PLSDA.Gmean,1,'x','markersize',25,'linewidth',2,'color',colour_map(15,:))
yticks([1 2 3]);
yticklabels({'G-mean','F1 score','Balanced Accuracy'})
legend(h,{'Random Labels','True Labels'},'location','northoutside')

%% Figures 5-7: Initial Colours / Fibre classification
scores = {'pls00';'pls100'}; %pls00 is control-associated, pls100 is tear-associated
seq = {'BuGn','YlOrBr'};
post_cuff = [13:20,41:50]; %posterior SUP fibres
ant_cuff = [1:9,21:40]; %anterior SUP fibres

%% Compare Base kinematics: Stability ratios vs abduction (Figure 5A)

%SR vs. abduction plots
x_wid = 2.75; y_wid = 5;
fig = figure('Units','inches','Position',[ 0 0 x_wid y_wid]);
kin = 'PerturbedAbduction_pla5rotn50';
tiledlayout(2,1,'TileSpacing','Compact')

nexttile
hold on;

ylabel('SI Stability Ratio')
set(gca,'fontname','arial'); set(gca,'fontsize',8);
for c=1:length(scores)
    score = scores{c};
    colors = cbrewer('seq', seq{c}, 5,'linear');
    PrettyMaxMinPlots(Fibres.(score).(kin).SUPall.abduction(1:end-1)',Fibres.(score).(kin).SUPall.stabilityRatio_SI(:,1:end-1),colors(4,:),0.3,1.5)
end
ylim([-0.4,0.3])
%  yline(0,'--k','linewidth',1,'Alpha',0.5)
xlim([10,100])
set(gcf,'Color',[1 1 1])

nexttile
hold on;
xlabel('Glenohumeral Abduction (deg)')
ylabel('AP Stabilility Ratio')
set(gca,'fontname','arial'); set(gca,'fontsize',8);
for c=1:length(scores)
    score = scores{c};
    colors = cbrewer('seq', seq{c}, 5,'linear');
    PrettyMaxMinPlots(Fibres.(score).(kin).SUPall.abduction(1:end-1)',Fibres.(score).(kin).SUPall.stabilityRatio_AP(:,1:end-1),colors(4,:),0.3,1.5)
end
ylim([-0.2,0.4])
% yline(0,'--k','linewidth',1,'Alpha',0.5)
xlim([10,100])
set(gcf,'Color',[1 1 1])

%% Compare Base kinematics: Stability ratios on scatter plot (Figure 5B)

kin = 'PerturbedAbduction_pla5rotn50';
%Stabiltiy ratio from Lippit + Matsen
Lippit_angles = [-tand(18),0;
    0,-tand(31);
    tand(19),0;
    0,tand(26);
    -tand(18),0;
    0,-tand(31);
    tand(19),0;
    0,tand(26);
    -tand(18),0];

Lippit_plot = interp1(1:9,Lippit_angles,linspace(4,8,100),'spline');

x_wid = 5.5; y_wid = 5;
fig = figure('Units','inches','Position',[ 0 0 x_wid y_wid]);
tiledlayout(2,3,'TileSpacing','Compact')
abd = 10:5:105; %it is the same for all
abduct = [15 30 45 60 75 90];
mtype = {'diamond','o'};

for i = 1:length(abduct)
    [~,k] = min(abs(abd-abduct(i)));
    nexttile
    hold on;
    set(gca,'fontname','arial'); set(gca,'fontsize',7);
    axis equal
    ax = gca;
    ax.XAxisLocation = 'origin';
    ax.YAxisLocation = 'origin';
    xticks([-0.4,-0.2,0, 0.2,0.4]);
    yticks([-0.4,-0.2,0, 0.2,0.4]);
    title({[num2str(abd(k),'%.0f') char(176) ' Abduction'];' '})

    plot(Lippit_plot(:,1),Lippit_plot(:,2),'--','color',[0.5 0.5 0.5 0.3],'linewidth',2);
    for c=1:length(scores)
        score = scores{c};
        colors = cbrewer('seq', seq{c}, 5,'linear');

        scatter(Fibres.(score).(kin).SUPall.stabilityRatio_AP(ant_cuff,k),Fibres.(score).(kin).SUPall.stabilityRatio_SI(ant_cuff,k), 15,colors(2,:),mtype{c},'filled', ...
            'markerfacealpha',0.4,'markeredgecolor',colors(2,:));
        scatter(Fibres.(score).(kin).SUPall.stabilityRatio_AP(post_cuff,k),Fibres.(score).(kin).SUPall.stabilityRatio_SI(post_cuff,k), 15,colors(4,:),mtype{c},'filled', ...
            'markerfacealpha',0.4,'markeredgecolor',colors(4,:));
    end

    %Add labels for directions (Sup, Inf, Ant, Post)
    annotation('textbox','string','Sup.','Position', [ax.Position(1:2),0,0]+[0.095,0.33,0,0], 'vert','bottom','fitboxtotext','on','margin',1,'edgecolor','none','fontsize',7,'fontname','arial','backgroundcolor','white')
    annotation('textbox','string','Inf.','Position', [ax.Position(1:2),0,0]+[0.1,0.01,0,0], 'vert','bottom','fitboxtotext','on','margin',1,'edgecolor','none','fontsize',7,'fontname','arial','backgroundcolor','white')
    annotation('textbox','string','Pos.','Position', [ax.Position(1:2),0,0]+[0.04,0.165,0,0], 'vert','bottom','horizontalAlignment','right','fitboxtotext','on','margin',1,'edgecolor','none','fontsize',7,'fontname','arial','backgroundcolor','white')
    annotation('textbox','string','Ant.','Position', [ax.Position(1:2),0,0]+[0.20,0.165,0,0], 'vert','bottom','fitboxtotext','on','margin',1,'edgecolor','none','fontsize',7,'fontname','arial','backgroundcolor','white')
    xlim([-0.5,0.5]);
    ylim([-0.65 0.55]);
end

set(gcf,'color',[1 1 1])

%% Perturbed Kinematics: Stability ratios vs. Abduction plot (Figure 6)

seq = {'BuPu';'PuBu';'PuRd'};
kinNamesElev =  {'PerturbedAbduction_pla5rotn50';
    'PerturbedAbduction_pla10rotn50';
    'PerturbedAbduction_pla15rotn50'};

kinNamesRot=  {'PerturbedAbduction_pla5rotn50';
    'PerturbedAbduction_pla5rotn45';
    'PerturbedAbduction_pla5rotn40'};

kinNamesCombined=  {'PerturbedAbduction_pla5rotn50';
    'PerturbedAbduction_pla10rotn45';
    'PerturbedAbduction_pla15rotn40'};

alpha=0.15;
lwid = 1.6;
x_wid = 8; y_wid = 5;
fig = figure('Units','inches','Position',[ 0 0 x_wid y_wid]);
tiledlayout(2,3,'TileSpacing','Compact')

%SI Stability RATIO
% First, PoE perturbation (SI):
nexttile
hold on;
ylabel('SI Stability Ratio')
set(gca,'fontname','arial'); set(gca,'fontsize',8);
ylim([-0.4,0.25])
xlim([10 100])
ltypes = {'-.';'-';'-'};

colors = cbrewer('seq', seq{1}, 7,'linear');
colors = colors([3,5,7],:);
colors(1,:) = [0.3 0.3 0.3];
PrettyMaxMinPlots(Fibres.pls00.PerturbedAbduction_pla5rotn50.SUPall.abduction(1:end-1)',Fibres.pls00.PerturbedAbduction_pla5rotn50.SUPall.stabilityRatio_SI(:,1:end-1),[0.4 0.4 0.4],alpha,lwid,'--')
for j = 1:3
    PrettyMaxMinPlots(Fibres.pls100.(kinNamesElev{j}).SUPall.abduction(1:end-1)',Fibres.pls100.(kinNamesElev{j}).SUPall.stabilityRatio_SI(:,1:end-1),colors(j,:),alpha,lwid,ltypes{j});
end

%Second, introt perturbation (SI):
nexttile
hold on;
ylabel('SI Stability Ratio')
set(gcf,'color',[1 1 1])
set(gca,'fontname','arial'); set(gca,'fontsize',8);
ylim([-0.4,0.25])
xlim([10 100])

colors = cbrewer('seq', seq{2}, 7,'linear');
colors = colors([3,5,7],:);
colors(1,:) = [0.3 0.3 0.3];
PrettyMaxMinPlots(Fibres.pls00.PerturbedAbduction_pla5rotn50.SUPall.abduction(1:end-1)',Fibres.pls00.PerturbedAbduction_pla5rotn50.SUPall.stabilityRatio_SI(:,1:end-1),[0.4 0.4 0.4],alpha,lwid,'--')
for j = 1:3
    PrettyMaxMinPlots(Fibres.pls100.(kinNamesRot{j}).SUPall.abduction(1:end-1)',Fibres.pls100.(kinNamesRot{j}).SUPall.stabilityRatio_SI(:,1:end-1),colors(j,:),alpha,lwid,ltypes{j});
end

%Third, combined perturbation (SI):
nexttile
hold on;
ylabel('SI Stability Ratio')
set(gca,'fontname','arial'); set(gca,'fontsize',8);
ylim([-0.4,0.25])
xlim([10 100])

colors = cbrewer('seq', seq{3}, 7,'linear');
colors = colors([3,5,7],:);
colors(1,:) = [0.3 0.3 0.3];
PrettyMaxMinPlots(Fibres.pls00.PerturbedAbduction_pla5rotn50.SUPall.abduction(1:end-1)',Fibres.pls00.PerturbedAbduction_pla5rotn50.SUPall.stabilityRatio_SI(:,1:end-1),[0.4 0.4 0.4],alpha,lwid,'--')
for j = 1:3
    PrettyMaxMinPlots(Fibres.pls100.(kinNamesCombined{j}).SUPall.abduction(1:end-1)',Fibres.pls100.(kinNamesCombined{j}).SUPall.stabilityRatio_SI(:,1:end-1),colors(j,:),alpha,lwid,ltypes{j});
end

%AP Stability RATIO
%First, PoE perturbation (AP):
nexttile
hold on;
xlabel('Glenohumeral Abduction (deg)')
ylabel('AP Stability Ratio')
set(gca,'fontname','arial'); set(gca,'fontsize',8);
ylim([-0.2,0.43])
xlim([10 100])

colors = cbrewer('seq', seq{1}, 7,'linear');
colors = colors([3,5,7],:);
colors(1,:) = [0.3 0.3 0.3];
PrettyMaxMinPlots(Fibres.pls00.PerturbedAbduction_pla5rotn50.SUPall.abduction(1:end-1)',Fibres.pls00.PerturbedAbduction_pla5rotn50.SUPall.stabilityRatio_AP(:,1:end-1),[0.4 0.4 0.4],alpha,lwid,'--')
for j = 1:3
    PrettyMaxMinPlots(Fibres.pls100.(kinNamesElev{j}).SUPall.abduction(1:end-1)',Fibres.pls100.(kinNamesElev{j}).SUPall.stabilityRatio_AP(:,1:end-1),colors(j,:),alpha,lwid,ltypes{j});
end

%Second, introt perturbation (AP):
nexttile
hold on;
xlabel('Glenohumeral Abduction (deg)')
ylabel('AP Stability Ratio')
set(gca,'fontname','arial'); set(gca,'fontsize',8);
ylim([-0.2,0.43])
xlim([10 100])

colors = cbrewer('seq', seq{2}, 7,'linear');
colors = colors([3,5,7],:);
colors(1,:) = [0.3 0.3 0.3];
PrettyMaxMinPlots(Fibres.pls00.PerturbedAbduction_pla5rotn50.SUPall.abduction(1:end-1)',Fibres.pls00.PerturbedAbduction_pla5rotn50.SUPall.stabilityRatio_AP(:,1:end-1),[0.4 0.4 0.4],alpha,lwid,'--')
for j = 1:3
    PrettyMaxMinPlots(Fibres.pls100.(kinNamesRot{j}).SUPall.abduction(1:end-1)',Fibres.pls100.(kinNamesRot{j}).SUPall.stabilityRatio_AP(:,1:end-1),colors(j,:),alpha,lwid,ltypes{j});
end

%Thirds, combined perturbations (AP):
nexttile
hold on;
xlabel('Glenohumeral Abduction (deg)')
ylabel('AP Stability Ratio')
set(gca,'fontname','arial'); set(gca,'fontsize',8);
ylim([-0.2,0.43])
xlim([10 100])

colors = cbrewer('seq', seq{3}, 7,'linear');
colors = colors([3,5,7],:);
colors(1,:) = [0.3 0.3 0.3];
PrettyMaxMinPlots(Fibres.pls00.PerturbedAbduction_pla5rotn50.SUPall.abduction(1:end-1)',Fibres.pls00.PerturbedAbduction_pla5rotn50.SUPall.stabilityRatio_AP(:,1:end-1),[0.4 0.4 0.4],alpha,lwid,'--')
for j = 1:3
    PrettyMaxMinPlots(Fibres.pls100.(kinNamesCombined{j}).SUPall.abduction(1:end-1)',Fibres.pls100.(kinNamesCombined{j}).SUPall.stabilityRatio_AP(:,1:end-1),colors(j,:),alpha,lwid,ltypes{j});
end

%% Perturbed Kinematics: Stabiltity ratios on scatter plot (Figure 7)

x_wid = 5.5; y_wid = 7;
fig = figure('Units','inches','Position',[ 0 0 x_wid y_wid]);
tiledlayout(3,3,'TileSpacing','Compact')
set(gcf,'color',[1 1 1])
abd = 10:5:105; %it is the same for all
abduct = [30, 60, 90];

%Colors for perturbations
seq = {'BuPu';'PuBu';'PuRd'};

%Only do ones with +10
kinNames =  {'PerturbedAbduction_pla15rotn50';
    'PerturbedAbduction_pla5rotn40';
    'PerturbedAbduction_pla15rotn40'};

for i = 1:length(abduct)
    [~,k] = min(abs(abd-abduct(i)));

    tiles = [1 2 3; 4 5 6; 7 8 9];

    for j=1:3
        kin = kinNames{j};
        nexttile(tiles(j,i))
        hold on;
        set(gca,'fontname','arial'); set(gca,'fontsize',7);
        axis equal
        ax = gca;
        ax.XAxisLocation = 'origin';
        ax.YAxisLocation = 'origin';
        xticks([-0.4,-0.2,0, 0.2,0.4]);
        yticks([-0.4,-0.2,0, 0.2,0.4]);
        if j==1
            title({[num2str(abd(k),'%.0f') char(176) ' Abduction'];' '})
        end
        plot(Lippit_plot(:,1),Lippit_plot(:,2),'--','color',[0.5 0.5 0.5 0.3],'linewidth',2);

        %Plot anterior and posterior fibres - control
        scatter(Fibres.pls00.PerturbedAbduction_pla5rotn50.SUPall.stabilityRatio_AP(ant_cuff,k),Fibres.pls00.PerturbedAbduction_pla5rotn50.SUPall.stabilityRatio_SI(ant_cuff,k), 15,[0.6 0.6 0.6],mtype{1},'filled', ...
            'markerfacealpha',0.3,'markeredgecolor',[0.7 0.7 0.7],'MarkerEdgeAlpha',0.5);
        scatter(Fibres.pls00.PerturbedAbduction_pla5rotn50.SUPall.stabilityRatio_AP(post_cuff,k),Fibres.pls00.PerturbedAbduction_pla5rotn50.SUPall.stabilityRatio_SI(post_cuff,k), 15,[0.4 0.4 0.4],mtype{1},'filled', ...
            'markerfacealpha',0.3,'markeredgecolor',[0.3 0.3 0.3],'MarkerEdgeAlpha',0.5);

        colors = cbrewer('seq', seq{j}, 7,'linear');
        colors(1:2,:) = [];
        scatter(Fibres.pls100.(kin).SUPall.stabilityRatio_AP(ant_cuff,k),Fibres.pls100.(kin).SUPall.stabilityRatio_SI(ant_cuff,k), 15,colors(2,:),mtype{2},'filled', ...
            'markerfacealpha',0.4,'markeredgecolor',colors(2,:));
        scatter(Fibres.pls100.(kin).SUPall.stabilityRatio_AP(post_cuff,k),Fibres.pls100.(kin).SUPall.stabilityRatio_SI(post_cuff,k), 15,colors(4,:),mtype{2},'filled', ...
            'markerfacealpha',0.4,'markeredgecolor',colors(4,:));

        xlim([-0.5,0.5]);
        ylim([-0.65 0.55]);

        %Add labels for directions (Sup, Inf, Ant, Post)
        annotation('textbox','string','Sup.','Position', [ax.Position(1:2),0,0]+[0.095,0.215,0,0], 'vert','bottom','fitboxtotext','on','margin',1,'edgecolor','none','fontsize',7,'fontname','arial','backgroundcolor','white')
        annotation('textbox','string','Inf.','Position', [ax.Position(1:2),0,0]+[0.1,-0.02,0,0], 'vert','bottom','fitboxtotext','on','margin',1,'edgecolor','none','fontsize',7,'fontname','arial','backgroundcolor','white')
        annotation('textbox','string','Pos.','Position', [ax.Position(1:2),0,0]+[0.04,0.1,0,0], 'vert','bottom','horizontalAlignment','right','fitboxtotext','on','margin',1,'edgecolor','none','fontsize',7,'fontname','arial','backgroundcolor','white')
        annotation('textbox','string','Ant.','Position', [ax.Position(1:2),0,0]+[0.208,0.1,0,0], 'vert','bottom','fitboxtotext','on','margin',1,'edgecolor','none','fontsize',7,'fontname','arial','backgroundcolor','white')
    end

end
